# Supplementary material for: HTLV-1 infection of donor-derived T cells might promote acute graft-versus-host disease following liver transplantation
Source: Nat Commun. 2022 Nov 30;13:7368. doi: 10.1038/s41467-022-35111-w (PMC9712688; doi:10.1038/s41467-022-35111-w)
Supplement: Supplementary file 4 — Source Data [file 41467_2022_35111_MOESM4_ESM.xlsx]

## Sheet: Figure 2a
Group	GVHD Group						Control Group																																Viral Detection Result
Tissue Type	B	S	L	L	B	S	B	L	B	L	L	L	B	H	L	U	B	B	L	L	B	L	L	L	B	B	L	S	I	B	B	L	B	B	B	L	L		0 = Negative
PATIENT	139	139	139	141	141	141	122	122	122	123	123	124	125	125	126	126	127	127	128	128	129	129	130	130	131	131	132	132	133	133	134	134	135	136	137	137	138		1 = Positive
HHV-6A	1	2	2	1	2	1	2	2	2	0	1	0	0	2	0	0	0	1	0	0	0	0	0	0	0	0	0	1	0	1	0	2	0	0	0	1	1		2 = Integration
HTLV-1	1	2	2	1	2	1	0	0	0	0	0	0	0	0	0	0	0	0	0	0	0	0	0	0	0	0	0	0	0	0	0	0	0	0	0	0	0
HTLV-2	0	0	0	0	0	0	0	0	0	0	0	0	0	0	0	0	0	0	0	0	0	0	0	0	0	0	0	0	0	0	0	0	0	0	0	0	0		Tissue Type
HTLV-4	0	0	0	0	0	0	0	0	0	0	0	0	0	0	0	0	0	0	0	0	0	0	0	0	0	0	0	0	0	0	0	0	0	0	0	0	0		B = Blood
EBV	1	2	0	1	2	0	2	2	2	0	1	0	1	2	1	1	0	1	1	1	1	2	1	0	0	0	0	0	0	0	0	2	0	0	0	0	1		L = Liver
ADENOVIRUS	1	2	2	0	0	0	0	0	2	0	0	0	0	0	0	0	0	0	0	0	0	0	0	0	0	0	0	0	0	0	0	0	0	0	0	0	0		S = Skin
CMV	0	0	0	0	0	0	0	2	1	2	0	1	1	0	1	1	0	0	0	0	0	1	1	1	0	0	0	1	0	0	1	2	1	0	0	1	0		I = Ileum
PARVOVIRUS M29711	0	0	0	0	0	0	0	0	0	0	0	1	0	0	0	0	0	0	0	0	0	0	0	0	0	0	0	0	0	1	0	0	2	0	0	0	0		H = Heart
PARVOVIRUS M29710	0	0	0	0	0	0	0	0	0	0	0	1	0	0	0	0	0	0	0	0	0	0	0	0	0	0	0	0	0	1	0	0	2	0	0	0	0		U = Lung

## Sheet: Figure 2b
	Positive	Host Gene Integration		N = Patient Counts
HHV-6A	11	5
HTLV-1	2	2
EBV	12	6
Adenovirus	2	2
CMV	11	3
ParvovirusM29711	3	1
ParvovirusM29710	3	1

## Sheet: Figure 2c
	aGVHD Group (%)	Control Group (%)		N = Percentage of Positive Virus in Each Group (%)
HHV-6A	100	52.94
HTLV-1	100	0
EBV	100	58.82
Adenovirus	50	5.88
CMV	0	64.71
ParvovirusM29711	0	17.65
ParvovirusM29710	0	17.65

## Sheet: Figure 2d
	Peripheral Blood (%)	Tissue (%)		N = Negative virus Percentage of Tissue/Blood in Virus Positive Patients (%)
HHV-6A	72.73	0
HTLV-1	0	0
EBV	33.33	8.33
Adenovirus	50	0
CMV	54.55	18.18
ParvovirusM29711	100	0
ParvovirusM29710	100	0

## Sheet: Figure 2E
Patient ID	Sex	Age	Preoperative diagnosis	Sample was collected before operation	Sample was collected aftere operation	BMI	Hypertension	Diabetes	the viral loads of HTLV-1
1	male	33	Benign end-stage liver disease		√	28.0102	NA	NA
2	male	73	Complications after liver transplantation		√	20.202	NA	NA
3	male	53	Malignant liver disease		√	23.4509	√	NA
4	male	53	Malignant liver disease		√	23.4509	√	NA
5	male	75	Malignant liver disease		√	24.6097	NA	NA
6	male	67	Complications after liver transplantation		√	16.7062	NA	NA
7	male	62	Malignant liver disease		√	20.5499	NA	√
8	male	0.5	Congenital biliary disease		√	16.8047	NA	NA
9	male	50	Benign end-stage liver disease		√	30.8642	NA	√
10	male	0.6	Congenital biliary disease		√	15.8691	NA	NA
11	male	58	Benign end-stage liver disease		√	24.2215	NA	NA
12	male	0.6	Congenital biliary disease		√	16.568	NA	NA
13	male	0.25	Hereditary metabolic disease		√	14.0571	NA	NA
14	male	0.5	Congenital biliary disease		√	19.2871	NA	NA
15	male	41	Malignant liver disease		√	24.3375	√	√
16	male	63	Malignant liver disease		√	21.2963	NA	√
17	male	55	Benign end-stage liver disease		√	21.551	NA	NA
18	male	0.66	Congenital biliary disease		√	14.7028	NA	NA
19	male	13	Benign end-stage liver disease		√	14.7763	NA	NA
20	male	2	Benign end-stage liver disease		√	16.6133	NA	NA
21	male	69	Benign end-stage liver disease		√	22.1893	NA	NA
22	male	54	Benign end-stage liver disease		√	26.1224	√	√
23	male	54	Benign end-stage liver disease		√	26.1224	NA	√
24	male	2	Congenital biliary disease		√	15.5896	NA	NA
25	male	76	Malignant liver disease		√	22.4913	NA	NA
26	male	47	Liver donors		√	26.0617	√	NA
27	male	0.5	Complications after liver transplantation		√	19.0972	NA	NA
28	male	48	Malignant liver disease		√	20.202	NA	NA
29	male	53	Malignant liver disease		√	20.4382	NA	√
30	male	65	Malignant liver disease		√	22.0522	NA	√
31	male	0.5	Benign end-stage liver disease		√	16.8457	NA	NA
32	male	9.92	Congenital biliary disease		√	12.62	NA	NA
33	male	50	Malignant liver disease		√	29.3524	√	√
34	male	66	Complications after liver transplantation		√	19.5312	NA	NA
35	male	64	Malignant liver disease		√	27.6601	NA	√
36	male	0.42	Congenital biliary disease		√	17.6768	NA	NA
37	male	43	Complications after liver transplantation		√	26.0276	NA	√
38	male	46	Liver donors		√	25.6055	NA	NA
39	male	50	Benign end-stage liver disease		√	25.6896	NA	NA
40	male	73	Malignant liver disease		√	22.9854	NA	√
41	male	51	Malignant liver disease		√	20.5151	NA	NA
42	male	60	Complications after liver transplantation		√	20.7612	NA	NA
43	male	35	Complications after liver transplantation		√	17.2111	NA	√
44	male	55	Malignant liver disease		√	21.2585	√	√
45	male	40	Benign end-stage liver disease		√	19.1358	NA	NA
46	male	59	Malignant liver disease		√	23.3556	NA	NA
47	male	64	Malignant liver disease		√	24.2215	NA	NA
48	male	39	Liver donors		√	24.9135	√	NA
49	male	32	Liver donors		√	21.7181	NA	NA
50	male	56	Malignant liver disease		√	24.2215	NA	NA
51	male	0.6	Congenital biliary disease		√	16.0392	NA	NA
52	male	1.25	Congenital biliary disease		√	16.7111	NA	NA
53	male	51	Complications after liver transplantation		√	16.8061	NA	NA
54	male	43	Malignant liver disease		√	26.5039	NA	NA
55	male	70	Malignant liver disease		√	23.7332	NA	√
56	male	69	Malignant liver disease		√	22.0386	NA	NA
57	male	3	Malignant liver disease		√	30.2737	NA	NA
58	male	56	Benign end-stage liver disease		√	23.1481	√	√
59	male	45	Malignant liver disease		√	22.9854	√	√
60	male	60	Malignant liver disease		√	25.0194	NA	NA
61	male	58	Malignant liver disease		√	20.4382	NA	√
62	male	0.42	Congenital biliary disease		√	16.9095	NA	NA
63	male	34	Malignant liver disease		√	18.9453	NA	NA
64	male	46	Complications after liver transplantation		√	22.46	√	√
65	male	0.33	Congenital biliary disease		√	16.1111	NA	NA
66	male	42	Malignant liver disease		√	22.4913	NA	NA
67	male	0.33	Congenital biliary disease		√	16.64	NA	NA
68	male	5	Congenital biliary disease		√	20	NA	NA
69	male	37	Malignant liver disease		√	24.3375	NA	NA
70	male	37	Benign end-stage liver disease		√	21.2228	NA	√
71	male	33	Liver donors		√	25.42	NA	NA
72	male	6	Congenital biliary disease		√	14.3667	NA	NA
73	male	58	Malignant liver disease		√	22.5827	√	√
74	male	29	Liver donors		√	24.8016	NA	NA
75	male	61	Malignant liver disease		√	27.0416	√	NA
76	male	62	Malignant liver disease		√	23.6614	NA	√
77	male	0.6	Congenital biliary disease		√	16.9095	NA	NA
78	male	35	Complications after liver transplantation		√	25.2595	NA	NA
79	male	65	Benign end-stage liver disease		√	29.0688	NA	√
80	male	52	Malignant liver disease		√	24.4898	NA	√
81	male	50	Malignant liver disease		√	22.0386	NA	NA
82	male	42	Complications after liver transplantation		√	25.1808	NA	√
83	male	2	Malignant liver disease		√	14.8148	NA	NA
84	male	54	Malignant liver disease		√	21.7079	NA	√
85	male	33	Benign end-stage liver disease		√	18.3391	NA	NA
86	male	48	Malignant liver disease		√	25.6055	NA	NA
87	male	0.42	Congenital biliary disease		√	17.3758	NA	NA
88	male	0.5	Congenital biliary disease		√	14.491	NA	NA
89	male	35	Benign end-stage liver disease		√	22.4913	NA	NA
90	male	68	Malignant liver disease		√	21.0937	NA	NA
91	male	63	Complications after liver transplantation		√	19.8177	NA	NA
92	male	10	Hereditary metabolic disease		√	21.76	NA	NA
93	male	75	Malignant liver disease		√	24.2123	NA	√
94	male	1	Congenital biliary disease		√	15.4959	NA	NA
95	male	1	Complications after liver transplantation		√	16.0229	NA	NA
96	male	2	Malignant liver disease		√	14.9015	NA	NA
97	male	5	Complications after liver transplantation		√	14.4628	NA	NA
98	male	5	Benign end-stage liver disease		√	14.4628	NA	NA
99	male	71	Malignant liver disease		√	26.9896	√	√
100	male	57	Malignant liver disease		√	24.2031	NA	√
101	male	18	Benign end-stage liver disease		√	19.6927	NA	NA
102	male	59	Malignant liver disease		√	26.6299	√	NA
103	male	0.75	Congenital biliary disease		√	16.3769	NA	NA
104	male	71	Malignant liver disease		√	16.7062	NA	NA
105	male	33	Liver donors		√	20.9366	NA	NA
106	male	0.66	Congenital biliary disease		√	17.5148	NA	NA
107	male	65	Benign end-stage liver disease		√	27.6361	NA	NA
108	male	65	Benign end-stage liver disease		√	27.6361	NA	NA
109	male	56	Benign end-stage liver disease		√	24.4898	NA	NA
110	male	53	Malignant liver disease		√	23.939	√	NA
111	male	69	Malignant liver disease		√	25.0762	NA	NA
112	male	65	Malignant liver disease		√	21.6049	√	NA
113	male	61	Malignant liver disease		√	20.7008	√	NA
114	male	57	Complications after liver transplantation		√	22.3214	NA	√
115	male	1	Malignant liver disease		√	15.5896	NA	NA
116	male	56	Complications after liver transplantation		√	23.9995	NA	NA
117	male	56	Complications after liver transplantation		√	23.9995	NA	NA
118	male	0.66	Complications after liver transplantation		√	14.8721	NA	NA
119	male	33	Complications after liver transplantation		√	26.2188	NA	NA
120	male	45	Liver donors		√	24.4473	NA	NA
121	male	48	Malignant liver disease		√	22.2063	NA	NA
122	male	62	Complications after liver transplantation		√	25.0865	√	NA
123	male	44	Malignant liver disease		√	23.4375	NA	NA
124	male	32	Benign end-stage liver disease		√	25.2595	NA	NA
125	male	51	Malignant liver disease		√	27.9155	NA	NA
126	male	67	Malignant liver disease		√	25.2363	√	√
127	male	50	Liver donors		√	25.9516	√	√
128	male	3	Congenital biliary disease		√	13.8683	NA	NA
129	male	1	Malignant liver disease		√	14.4795	NA	NA
130	male	59	Malignant liver disease		√	21.9713	NA	NA
131	male	4	Malignant liver disease		√	15.5125	NA	NA
132	male	49	Malignant liver disease		√	24.9135	NA	√
133	male	44	Liver donors		√	26.2596	NA	NA
134	male	53	Benign end-stage liver disease		√	24.7252	NA	√
135	male	0.66	Congenital biliary disease		√	15.4321	NA	NA
136	male	39	Liver donors		√	25.7117	NA	NA
137	male	0.5	Congenital biliary disease		√	14.1667	NA	NA
138	male	57	Malignant liver disease		√	21.6049	√	NA
139	male	28	Malignant liver disease		√	26.1224	NA	NA
140	male	56	Malignant liver disease		√	22.4913	NA	√
141	male	56	Malignant liver disease		√	29.3878	NA	NA
142	male	78	Malignant liver disease		√	20.202	NA	√
143	male	42	Benign end-stage liver disease		√	19.5463	NA	√
144	male	53	Malignant liver disease		√	29.4118	NA	√
145	male	34	Complications after liver transplantation		√	19.5918	NA	√
146	male	65	Malignant liver disease		√	20.7612	√	√
147	male	0.42	Congenital biliary disease		√	15.3894	NA	NA
148	male	1	Congenital biliary disease		√	14.6736	NA	NA
149	male	49	Benign end-stage liver disease		√	24.7252	√	NA
150	male	58	Malignant liver disease		√	25.8264	√	√
151	male	52	Benign end-stage liver disease		√	23.5294	NA	NA
152	male	6	Benign end-stage liver disease		√	14.2012	NA	NA
153	male	48	Complications after liver transplantation		√	26.9896	NA	NA
154	male	80	Malignant liver disease		√	23.0469	NA	√
155	male	54	Malignant liver disease		√	22.2041	NA	NA
156	male	54	Malignant liver disease		√	29.2357	NA	NA
157	male	32	Benign end-stage liver disease		√	22.3094	NA	NA
158	female	58	Benign end-stage liver disease		√	19.5312	NA	√
159	female	12	Congenital biliary disease		√	14.72	NA	NA
160	female	12	Congenital biliary disease		√	14.72	NA	NA
161	female	2	Congenital biliary disease		√	15.625	NA	NA
162	female	0.5	Complications after liver transplantation		√	15.3846	NA	NA
163	female	8	Benign end-stage liver disease		√	13.1944	NA	NA
164	female	55	Benign end-stage liver disease		√	23.8751	NA	NA
165	female	4	Hereditary metabolic disease		√	16.0241	NA	NA
166	female	31	Other diseases		√	20.7756	NA	NA
167	female	66	Benign end-stage liver disease		√	20.9572	NA	√
168	female	1	Congenital biliary disease		√	20.2812	NA	NA
169	female	82	Malignant liver disease		√	22.4323	NA	NA
170	female	61	Malignant liver disease		√	26.4463	√	NA
171	female	63	Malignant liver disease		√	25.3155	NA	√
172	female	8.6	Congenital biliary disease		√	13.5808	NA	NA
173	female	48	Malignant liver disease		√	19.4674	NA	NA
174	female	0.42	Congenital biliary disease		√	16.4474	NA	NA
175	female	0.42	Congenital biliary disease		√	13.4372	NA	NA
176	female	0.5	Congenital biliary disease		√	16.5289	NA	NA
177	female	1	Other diseases		√	18.7652	NA	NA
178	female	37	Other diseases		√	22.3214	NA	NA
179	female	1	Congenital biliary disease		√	17.6745	NA	NA
180	female	2	Benign end-stage liver disease		√	16.0037	NA	NA
181	female	1.6	Congenital biliary disease		√	15.3061	NA	NA
182	female	11	Other diseases		√	17.0392	√	NA
183	female	0.66	Hereditary metabolic disease		√	13.8115	NA	NA
184	female	39	Malignant liver disease		√	24.2424	NA	NA
185	female	52	Malignant liver disease		√	22.2063	√	NA
186	female	0.66	Congenital biliary disease		√	15.1172	NA	NA
187	female	3	Malignant liver disease		√	13.5802	NA	NA
188	female	0.42	Congenital biliary disease		√	18.6728	NA	NA
189	female	0.5	Congenital biliary disease		√	14.8283	NA	NA
190	female	0.6	Congenital biliary disease		√	16.0392	NA	NA
191	female	1	Congenital biliary disease		√	17.1875	NA	NA
192	female	27	Other diseases		√	17.4818	NA	NA
193	female	0.66	Congenital biliary disease		√	14.5682	NA	NA
194	female	4	Congenital biliary disease		√	17.343	NA	NA
195	female	0.33	Malignant liver disease		√	13.916	NA	NA
196	female	68	Benign end-stage liver disease		√	20.4294	NA	NA
197	female	3	Hereditary metabolic disease		√	17.284	NA	NA
198	female	0.66	Complications after liver transplantation		√	15.625	NA	NA
199	female	2	Hereditary metabolic disease		√	14.1354	NA	NA
200	female	5	Congenital biliary disease		√	15.1467	NA	NA
201	female	42	Malignant liver disease		√	17.5781	NA	NA
202	female	1	Congenital biliary disease		√	14.6796	NA	NA
203	female	71	Complications after liver transplantation		√	22.7732	√	NA
204	female	66	Benign end-stage liver disease		√	27.852	√	NA
205	female	43	Other diseases		√	15.917	NA	NA
206	female	46	Malignant liver disease		√	19.5556	NA	NA
207	female	49	Malignant liver disease		√	20.7008	NA	NA
208	female	0.66	Congenital biliary disease		√	16.3574	NA	NA
209	female	0.33	Congenital biliary disease		√	10.8025	NA	NA
210	female	0.6	Congenital biliary disease		√	16.5289	NA	NA
211	female	1	Congenital biliary disease		√	14.6939	NA	NA
212	female	42	Other diseases		√	17.4818	NA	NA
213	female	53	Benign end-stage liver disease		√	18.026	NA	√
214	female	62	Other diseases		√	17.9282	NA	NA
215	female	72	Malignant liver disease		√	25.8065	NA	√
216	female	2	Complications after liver transplantation		√	14.9514	NA	NA
217	female	41	Malignant liver disease		√	18.6709	NA	NA
218	female	0.42	Congenital biliary disease		√	19.5109	NA	NA
219	female	0.8	Congenital biliary disease		√	16.568	NA	NA
220	female	0.5	Congenital biliary disease		√	12.3924	NA	NA
221	female	5	Congenital biliary disease		√	13.6455	NA	NA
222	female	42	Benign end-stage liver disease		√	26.986	NA	NA
223	female	50	Malignant liver disease		√	16.7969	NA	NA
224	female	54	Malignant liver disease		√	25.2174	NA	√
225	female	58	Malignant liver disease		√	22.0386	NA	NA
226	female	55	Complications after liver transplantation		√	17.8465	NA	NA
227	female	41	Malignant liver disease		√	23.6652	NA	NA
228	female	52	Malignant liver disease		√	25.4767	√	NA
229	female	4	Complications after liver transplantation		√	19.5	NA	NA
230	female	2	Malignant liver disease		√	13.7901	NA	NA
231	female	47	Benign end-stage liver disease		√	24.6097	NA	NA
232	female	0.6	Congenital biliary disease		√	15.9184	NA	NA
233	female	0.66	Congenital biliary disease		√	17.2781	NA	NA
234	female	3.25	Hereditary metabolic disease		√	26.0355	NA	NA
235	female	40	Benign end-stage liver disease		√	23.0681	NA	√
236	female	35	Other diseases		√	19.563	NA	NA
237	female	2	Malignant liver disease		√	12.963	NA	NA
238	female	0.5	Congenital biliary disease		√	18.8121	NA	NA
239	female	1	Complications after liver transplantation		√	16.5406	NA	NA
240	female	3	Hereditary metabolic disease		√	18.2216	NA	NA
241	female	51	Benign end-stage liver disease		√	25.7812	NA	√
242	female	1	Congenital biliary disease		√	18.4965	NA	NA
243	female	6	Congenital biliary disease		√	15.9722	NA	NA
244	female	34	Malignant liver disease		√	20.8209	NA	NA
245	female	4	Hereditary metabolic disease		√	15.5125	NA	NA
246	female	0.75	Benign end-stage liver disease		√	15.1384	NA	NA
247	female	1	Benign end-stage liver disease		√	15.1384	NA	NA
248	female	2	Complications after liver transplantation		√	17.6745	NA	NA
249	female	2	Complications after liver transplantation		√	17.6745	NA	NA
250	female	0.5	Congenital biliary disease		√	18.9906	NA	NA
251	female	3	Congenital biliary disease		√	10.8399	NA	NA
252	male	26	Benign end-stage liver disease	√		25.528	NA	NA
253	male	61	Malignant liver disease	√		21.6263	NA	NA
254	male	60	Malignant liver disease	√		21.2585	NA	√
255	male	71	Congenital biliary disease	√		30.1103	√	√
256	male	64	Malignant liver disease	√		22.9819	NA	NA
257	male	75	Malignant liver disease	√		24.6097	NA	NA
258	male	61	Malignant liver disease	√		24.8777	NA	NA
259	male	49	Malignant liver disease	√		26.8274	√	NA
260	male	54	Malignant liver disease	√		25.2493	NA	NA
261	male	0.66	Congenital biliary disease	√		17.7515	NA	NA
262	male	60	Benign end-stage liver disease	√		18.1449	NA	NA
263	male	0.33	Congenital biliary disease	√		15.3061	NA	NA
264	male	55	Benign end-stage liver disease	√		22.4913	NA	NA
265	male	53	Malignant liver disease	√		24.4898	√	NA
266	male	69	Malignant liver disease	√		22.1893	NA	NA
267	male	55	Benign end-stage liver disease	√		26.1224	NA	√
268	male	2	Congenital biliary disease	√		15.5896	NA	NA
269	male	24	Malignant liver disease	√		17.8119	NA	NA
270	male	55	Malignant liver disease	√		24.6711	NA	√
271	male	57	Malignant liver disease	√		21.7181	NA	NA
272	male	74	Malignant liver disease	√		22.4059	NA	√
273	male	53	Malignant liver disease	√		21.3382	√	√
274	male	68	Malignant liver disease	√		20.9042	√	NA
275	male	57	Benign end-stage liver disease	√		18.424	√	√
276	male	62	Malignant liver disease	√		26.129	NA	√
277	male	50	Malignant liver disease	√		17.9282	NA	NA
278	male	43	Benign end-stage liver disease	√		24.7252	NA	√
279	male	60	Malignant liver disease	√		20.7612	NA	NA
280	male	46	Malignant liver disease	√		25.2163	√	NA
281	male	61	Malignant liver disease	√		29.0174	NA	NA
282	male	49	Malignant liver disease	√		21.0937	NA	NA
283	male	47	Benign end-stage liver disease	√		23.6614	NA	NA
284	male	29	Other diseases	√		18.5568	NA	NA
285	male	65	Malignant liver disease	√		24.2215	NA	NA
286	male	51	Malignant liver disease	√		27.6817	√	√
287	male	57	Malignant liver disease	√		22.0386	√	NA
288	male	65	Malignant liver disease	√		22.8624	√	√
289	male	63	Benign end-stage liver disease	√		22.3214	NA	√
290	male	42	Benign end-stage liver disease	√		22.4913	NA	NA
291	male	3	Malignant liver disease	√		30.2737	NA	NA
292	male	1	Congenital biliary disease	√		15.1479	NA	NA
293	male	45	Malignant liver disease	√		22.9854	√	√
294	male	0.33	Congenital biliary disease	√		15.3691	NA	NA
295	male	69	Malignant liver disease	√		23.1405	NA	NA
296	male	55	Malignant liver disease	√		25.3515	NA	NA
297	male	61	Malignant liver disease	√		19.8962	NA	√
298	male	64	Malignant liver disease	√		21.2306	NA	NA
299	male	72	Malignant liver disease	√		20.202	NA	NA
300	male	29	Other diseases	√		22.9591	NA	NA
301	male	0.92	Congenital biliary disease	√		16.8032	NA	NA
302	male	62	Malignant liver disease	√		20.5714	√	√
303	male	37	Malignant liver disease	√		23.3011	NA	NA
304	male	64	Malignant liver disease	√		26.1224	√	√
305	male	63	Malignant liver disease	√		21.83	√	NA
306	male	48	Malignant liver disease	√		24.2215	NA	NA
307	male	3	Hereditary metabolic disease	√		15.6986	NA	NA
308	male	3	Hereditary metabolic disease	√		15.6986	NA	NA
309	male	50	Malignant liver disease	√		24.0569	NA	NA
310	male	70	Congenital biliary disease	√		24.5065	NA	NA
311	male	57	Malignant liver disease	√		24.4473	NA	NA
312	male	60	Malignant liver disease	√		26.0617	NA	√
313	male	49	Malignant liver disease	√		24.0741	NA	√
314	male	62	Benign end-stage liver disease	√		21.7993	NA	√
315	male	6	Congenital biliary disease	√		14.3495	NA	NA
316	male	63	Malignant liver disease	√		21.9671	NA	NA
317	male	65	Benign end-stage liver disease	√		29.0688	NA	√
318	male	0.42	Congenital biliary disease	√		16.1247	NA	NA
319	male	58	Malignant liver disease	√		23.8751	NA	√
320	male	64	Malignant liver disease	√		25.4694	√	NA
321	male	57	Malignant liver disease	√		17.7462	√	NA
322	male	64	Malignant liver disease	√		21.2585	NA	√
323	male	80	Benign end-stage liver disease	√		25.1559	NA	NA
324	male	69	Malignant liver disease	√		25.6489	NA	NA
325	male	47	Malignant liver disease	√		25.2363	NA	√
326	male	62	Malignant liver disease	√		23.7654	√	NA
327	male	0.5	Congenital biliary disease	√		16.6667	NA	NA
328	male	64	Malignant liver disease	√		20.3125	NA	NA
329	male	56	Benign end-stage liver disease	√		30.9917	NA	NA
330	male	44	Malignant liver disease	√		23.3234	NA	√
331	male	48	Malignant liver disease	√		23.6915	NA	√
332	male	57	Malignant liver disease	√		24.2031	NA	√
333	male	54	Benign end-stage liver disease	√		22.1003	√	√
334	male	39	Benign end-stage liver disease	√		23.6614	NA	√
335	male	74	Benign end-stage liver disease	√		20.984	√	NA
336	male	65	Benign end-stage liver disease	√		27.6361	NA	NA
337	male	57	Malignant liver disease	√		19.5918	NA	√	68.3
338	male	61	Malignant liver disease	√		23.8751	NA	NA
339	male	68	Malignant liver disease	√		20.0474	NA	√
340	male	1	Congenital biliary disease	√		15.4321	NA	NA
341	male	49	Malignant liver disease	√		21.1463	NA	NA
342	male	18	Congenital biliary disease	√		18.1662	NA	NA
343	male	18	Benign end-stage liver disease	√		14.6939	NA	NA
344	male	53	Benign end-stage liver disease	√		24.0346	NA	NA
345	male	54	Malignant liver disease	√		22.2753	√	NA
346	male	57	Malignant liver disease	√		21.7181	√	NA
347	male	9	Benign end-stage liver disease	√		16.6667	NA	NA
348	male	65	Malignant liver disease	√		22.5306	NA	NA
349	male	57	Malignant liver disease	√		23.8281	NA	√
350	male	58	Malignant liver disease	√		20.9366	√	√
351	male	53	Benign end-stage liver disease	√		23.3887	NA	√
352	male	51	Malignant liver disease	√		20.2812	NA	√
353	male	16	Malignant liver disease	√		20.6758	NA	NA
354	male	60	Malignant liver disease	√		28.0557	NA	√
355	male	64	Malignant liver disease	√		20.7612	NA	NA
356	male	64	Malignant liver disease	√		22.4059	NA	NA
357	male	67	Malignant liver disease	√		25.2363	NA	NA
358	male	58	Benign end-stage liver disease	√		20.2449	√	NA
359	male	7	Congenital biliary disease	√		13.4372	NA	NA
360	male	64	Malignant liver disease	√		23.7387	√	NA
361	male	48	Malignant liver disease	√		27.7323	NA	√
362	male	49	Benign end-stage liver disease	√		17.6471	NA	NA
363	male	52	Benign end-stage liver disease	√		25.4028	NA	√
364	male	52	Benign end-stage liver disease	√		20.7612	NA	√
365	male	65	Malignant liver disease	√		23.4375	√	√
366	male	80	Malignant liver disease	√		23.0469	NA	√
367	male	54	Malignant liver disease	√		22.2041	√	NA
368	female	53	Benign end-stage liver disease	√		25.3906	NA	NA
369	female	28	Other diseases	√		21.3593	NA	NA
370	female	82	Malignant liver disease	√		21.4844	√	NA
371	female	29	Other diseases	√		22.8624	NA	NA
372	female	29	Other diseases	√		24.0346	NA	NA
373	female	47	Malignant liver disease	√		21.3578	NA	√
374	female	57	Benign end-stage liver disease	√		27.0552	NA	NA
375	female	15	Benign end-stage liver disease	√		25.1486	NA	NA
376	female	64	Benign end-stage liver disease	√		26.5625	NA	NA
377	female	63	Malignant liver disease	√		21.83	NA	NA
378	female	51	Malignant liver disease	√		27.6398	√	NA
379	female	0.6	Congenital biliary disease	√		16.0698	NA	NA
380	female	65	Malignant liver disease	√		20.8117	√	√
381	female	66	Malignant liver disease	√		22.6003	NA	√
382	female	39	Malignant liver disease	√		24.2424	NA	NA
383	female	3	Congenital biliary disease	√		15	NA	NA
384	female	1	Congenital biliary disease	√		16.8889	NA	NA
385	female	68	Benign end-stage liver disease	√		20.4294	NA	NA
386	female	78	Malignant liver disease	√		21.0828	NA	NA
387	female	54	Benign end-stage liver disease	√		27.2392	NA	NA
388	female	52	Malignant liver disease	√		21.83	NA	NA
389	female	65	Malignant liver disease	√		18.3594	NA	√
390	female	40	Other diseases	√		22.1003	NA	NA
391	female	74	Malignant liver disease	√		19.7035	NA	√
392	female	0.33	Congenital biliary disease	√		16.125	NA	NA
393	female	72	Benign end-stage liver disease	√		24.2187	NA	NA
394	female	58	Malignant liver disease	√		22.0386	NA	√
395	female	56	Benign end-stage liver disease	√		21.0937	NA	NA
396	female	49	Malignant liver disease	√		19.8347	NA	NA
397	female	42	Other diseases	√		25.3906	√	NA	9.11×106
398	female	45	Benign end-stage liver disease	√		23.0681	NA	√
399	female	47	Benign end-stage liver disease	√		23.3844	NA	√
400	female	50	Malignant liver disease	√		25.9107	√	NA

## Sheet: Figure3d&SupplementaryFigure2a
	CD45	CD196	CD19	CD5	CD195	CD4	CD8a	CD11c	CD25	CD14	CD3	CD30	CD68	CD21	CD194	CD197	CD39	CD80	CD69	CD183	CD95	C4d	CD38	CD127	TAX	CD9	IgM	CD123	DR	CD58	CD16
cluster_1	4.7399	0.00272976	0.00131143	3.20494	0.0397235	2.79283	0.00246779	0.244409	0.00140442	0.000334736	4.26338	0.00352723	2.89136	0.000670911	3.24874	2.25603	0.00159686	0.00289122	3.42535	2.67765	1.94709	0.000892914	1.19753	0.281169	0.125628	0.0584831	1.08874	0.000409048	0.00130019	0.43092	0.000360362
cluster_2	4.7432	0.450504	0.00245882	3.4676	0.739037	4.05851	0.753352	0.321863	0.00153728	0.00112677	4.00724	0.26923	2.93311	0.00153516	4.04329	0.972988	0.827797	0.176745	0.140238	3.07123	2.71672	0.173352	2.18616	0.320004	0.577624	0.500606	0.101096	0.000568733	0.606173	0.52035	0.0010474
cluster_3	4.28216	0.425267	0.000587752	1.86879	0.000907241	1.23224	0.00111309	0.00171705	0.00186546	0.000223431	2.4044	0.000651277	0.123832	0.000560754	3.51718	1.20734	0.00171662	0.0012401	3.08615	2.93378	0.370217	0.00258114	0.146584	0.00167813	0.00376114	0.00122764	0.585918	0.000405937	0.000769795	0.0243995	0.000161781
cluster_4	4.47896	0.000559696	0.000794238	0.000816807	0.00105033	0.000221465	0.0013551	0.000857449	0.000201524	0.00177784	0.000672024	0.00056402	0.00185401	0.000266553	0.0512842	0.000554813	0.00120538	0.000205154	0.0614526	0.802108	0.519281	0.00133352	2.49766	0.00326144	0.00287541	0.0442458	0.169512	0.000332414	0.168464	0.539204	0.00235675
cluster_5	3.86112	0.867551	2.70944	0.00086914	0.000416951	0.000251167	0.000636758	0.00073656	0.000431692	0.000673199	0.000811262	0.000756428	0.024545	0.000563332	3.39382	1.19237	0.706485	0.000899446	3.04915	2.45279	0.00119357	0.0016523	1.92273	0.000628667	0.00117462	2.19215	2.8111	0.00302086	2.89579	0.00263112	0.000193868
cluster_6	3.95411	0.0453015	2.98546	0.000726223	0.00148483	0.000183079	0.000614133	0.177755	0.000340077	0.000934111	0.184874	0.0202954	3.24025	0.11814	4.72772	0.580973	4.66507	0.000806009	0.404173	3.29774	2.71426	0.448723	4.40602	0.442113	0.45061	0.206295	1.58096	0.00177338	3.54764	1.4808	0.000534501
cluster_7	4.0749	0.000881635	0.000927688	2.34462	0.00303319	1.32213	0.17485	0.000883805	0.00161417	0.000433675	0.0737298	0.000468692	0.00149247	0.000193002	0.663947	0.417295	0.00107279	0.000538004	0.0860309	1.31557	1.54797	0.000475313	0.0022005	0.00109997	0.00274106	0.00123923	0.89068	0.000324813	0.00126565	0.690916	0.000430941
cluster_8	4.32612	0.000667318	0.00155608	1.64071	0.665707	0.00085387	4.38087	0.00153169	0.000234094	0.000653125	0.0870242	0.000759836	0.00217784	0.000366943	0.511453	0.000842591	0.00241429	0.000253526	1.03493	1.04744	1.59281	0.00103887	2.2116	0.00142326	0.190576	0.00283144	0.602198	0.000426903	0.965266	0.577192	0.000911207
cluster_9	4.40991	0.235028	0.00075433	0.000964673	0.000473232	0.000373194	0.00109829	0.00123992	0.000464844	0.00155366	0.105397	0.000360481	0.025816	0.000197432	2.26042	0.00182234	0.00139382	0.00029956	1.54264	2.1354	0.0927449	0.0013396	0.336685	0.00152976	0.00204588	0.00236099	0.353342	0.000319731	0.00167149	0.25426	0.000781518
cluster_10	3.83696	0.0028986	3.00452	0.000905475	0.000508496	0.000164824	0.000822639	0.000641257	0.000309457	0.000890485	0.000387155	0.000350314	0.00145275	0.000171607	0.763185	0.148732	1.92298	0.000165925	0.00111699	1.12601	0.000811394	0.00039588	0.34203	0.000361096	0.000727593	0.00370785	2.1664	0.00163049	3.14053	0.00310415	0.0003565
cluster_11	2.96422	0.218207	0.00087137	0.000518977	0.00061946	0.000452012	0.000472436	1.62532	0.000119335	0.154378	0.0247348	0.00226905	3.69779	0.00181035	3.16786	0.00463717	1.63058	0.000317566	0.0015412	3.01432	1.42359	0.0022847	0.00152843	0.000307357	0.430986	2.9036	2.12598	0.00132358	0.194457	0.606372	0.000820242
cluster_12	4.22318	0.000226537	0.000437472	0.109578	1.96892	0.000401709	0.126176	0.000850359	0.000160282	0.000622154	0.00519643	0.00064406	0.203307	0.000201644	0.683202	0.000675367	0.00128247	4.23421e-05	0.00102896	0.996959	1.55728	0.000323713	0.00067862	0.000105074	0.00101049	0.00113457	1.00763	0.000102893	0.0625042	0.278689	0.000444461
cluster_13	4.29837	0.000674749	0.000651457	0.000720117	0.000462587	0.000216231	0.000640385	0.000527665	0.000331324	0.00177269	0.000642644	0.000157464	0.00147406	0.000129036	0.073772	0.000591981	0.000733343	0.000204698	0.00108874	0.770477	0.332771	0.000368515	0.00109073	0.000951007	0.000941042	0.00243545	0.267136	0.000250206	0.00146785	0.227571	0.000731216
cluster_14	3.34957	0.207563	0.000674915	0.000275801	0.000496755	0.000186201	0.000346061	1.40611	0.000138182	0.000930887	0.0333744	0.00153834	2.78346	0.00121484	3.58805	0.00179003	0.29251	0.000265743	0.00368136	2.68552	0.994639	0.00108819	0.00108964	0.000241096	0.0387268	0.00233868	1.10259	0.000616486	0.00282235	0.0552184	0.000361441
cluster_15	4.21262	0.607224	0.000522369	0.918661	0.00254281	0.00169087	0.000963579	0.00417277	0.000821093	0.000476206	3.52222	0.00147771	2.17766	0.000513353	3.31873	0.483175	0.00144136	0.00054897	1.3542	2.4914	1.26362	0.000655457	0.00064254	0.00105339	0.00154024	0.000896655	0.620322	0.000440696	0.00160009	0.00232272	0.000254625
cluster_16	3.70817	0.846604	2.88916	0.000664492	0.000412806	0.000110482	0.000544773	0.0013625	0.000312839	0.000474476	0.000699156	0.000611044	0.215572	0.000447037	3.20014	0.234439	1.77948	0.000211331	0.00418946	2.34997	0.000916356	0.000851029	0.228367	0.000333269	0.00129661	0.0033088	2.05763	0.00153623	3.11536	0.00280512	0.000303294
cluster_17	3.77403	0.148417	3.4552	0.000532381	0.000427046	8.66785e-05	0.000442759	0.0018218	0.00109314	0.000448327	0.00101198	0.000703719	1.76519	0.000666901	3.6082	1.65108	2.17447	0.0010389	3.30709	2.64019	0.00267773	0.000456124	0.000992417	0.000138258	0.00130337	0.00232148	2.4296	0.00152581	3.49025	0.0453888	0.000297558
cluster_18	3.47886	0.863922	2.9458	0.112573	0.00268842	0.00125799	0.00222065	0.00222161	0.000697267	2.20656	0.00232332	0.00129881	0.693282	0.00155189	2.86912	0.800759	1.57728	0.00039217	1.28556	2.35092	0.00303669	0.000750305	0.00326613	0.000414467	0.000926492	0.0152955	2.34489	0.0015705	2.47855	0.010736	0.000733484
cluster_19	4.58622	0.00189133	0.000923703	2.32348	0.411098	1.59021	0.114225	0.0262307	0.00204872	0.000661895	2.67399	0.00179378	1.82071	0.000834396	3.0724	0.259821	3.30305	0.00152616	0.784917	2.35147	3.20851	0.00122753	0.368027	0.00123504	0.0578549	0.00277605	0.831435	0.000470385	1.02026	1.22858	0.000275717
cluster_20	3.68055	0.873325	2.75726	0.000760722	0.000398826	6.77373e-05	0.00067409	0.000854093	0.000639201	0.000508691	0.000649102	0.000533769	0.051178	0.000459515	3.26705	1.17458	1.85279	0.0005766	2.68372	2.27264	0.00106284	0.000871639	0.377696	0.000186735	0.00106464	0.00153683	2.2909	0.00143494	2.89696	0.0042745	0.000364401
cluster_21	4.18897	0.401647	0.000825067	1.51722	0.00268429	0.000420149	3.86481	0.00334168	0.000218033	0.000590332	3.19046	0.00149968	1.09864	0.000540989	3.41078	0.838428	0.00170207	0.000543414	2.23364	2.65742	0.402109	0.00109057	0.00196296	0.00138053	0.00250958	0.00219772	0.72917	0.000309735	0.00195464	0.002994	0.000368804
cluster_22	3.43179	0.0814278	0.00173872	0.000862424	0.00325075	0.000559122	0.00135071	0.316721	0.000247685	0.00234348	0.06989	1.55798	2.05945	0.326639	0.717419	0.00248991	1.59926	0.000640795	0.0365861	0.704702	1.82086	0.00161861	0.202083	0.000668993	1.21226	2.29038	0.610008	0.00100698	0.00115946	1.40393	4.1458
cluster_23	4.32624	0.612833	0.00159981	0.000830462	0.170932	0.000406181	0.00121051	2.21259	1.41019	0.00332753	1.01188	0.430265	5.27077	0.181255	4.33874	0.298445	2.07353	0.00112238	1.90555	3.29813	2.05083	1.17601	5.16568	1.40482	1.28596	4.91863	1.50812	1.07859	0.238147	2.06602	0.92884
cluster_24	2.90572	0.512116	0.0015896	0.000570299	0.292388	0.00161756	0.00132602	0.743739	0.000238615	0.149723	1.05098	1.26198	3.56604	0.590093	5.19519	0.603203	0.617267	0.694336	5.23974	4.06747	1.72719	1.29921	2.54746	0.0430444	2.24468	7.3127	4.21445	0.857014	0.966909	3.16977	0.115435
cluster_25	4.08305	1.64995	1.10765	0.698554	1.71538	0.574299	0.420876	2.20279	1.19363	1.46345	1.73078	2.61959	2.48722	1.7816	3.01336	2.06448	2.71166	1.06245	1.30136	3.21501	1.69039	1.3134	1.56978	1.57556	5.79499	3.9452	2.39368	0.41601	0.734168	2.36719	2.13726
cluster_26	4.83403	0.224593	0.0029159	2.49763	1.01715	0.0020813	5.24226	0.903361	0.000512321	0.0016106	4.33146	0.4348	3.34878	0.00195956	4.3369	0.343616	1.4783	0.000528978	1.69879	3.06662	2.18842	0.366858	3.47362	0.186598	0.785751	1.55947	0.103984	0.000661023	2.53362	0.545004	0.00198178
cluster_27	3.18403	0.284006	0.00134158	0.000729912	0.00187634	0.000372407	0.00124516	1.14795	0.00020407	0.00184677	0.666352	1.5352	4.34307	0.553329	3.11137	0.372241	1.40306	0.000528638	0.00309454	1.74355	1.46564	0.00168544	0.00652356	0.000545679	0.651505	2.10591	0.776195	0.00099525	0.00128191	0.997846	3.62047
cluster_28	4.37825	0.388438	0.00124983	0.00159764	0.246098	0.00042083	0.264634	2.18222	0.000417402	0.00111334	2.33456	0.0864734	2.57	0.00115348	3.58782	0.00814851	0.0232546	0.000666856	1.57462	2.75986	1.80201	0.508316	3.61106	0.276215	0.653675	0.36569	0.0902561	0.000371278	1.23987	0.916421	1.44949
cluster_29	4.31439	0.216953	0.00133677	0.00060586	0.00206443	0.00344309	0.00166082	2.6242	0.000517013	2.29702	0.914287	0.339891	5.02476	0.0181639	3.68902	0.404081	2.34759	0.000842168	0.907885	2.78616	2.35591	0.175759	2.82249	0.00240211	1.7433	3.74298	1.3094	0.00145199	1.96049	2.15156	0.0284193
cluster_30	4.24665	0.48541	0.00167219	0.00131254	0.154297	0.000783027	0.026471	1.74034	0.000394182	0.104136	1.49768	2.65613	5.4401	2.0737	4.19873	1.45695	2.55299	0.0018012	0.517412	3.02993	2.8277	0.30544	1.02715	0.00247494	2.02226	3.20087	1.60075	0.022482	0.0749395	2.17189	2.06278

## Sheet: Figure 3e
	Control Group (%)										aGVHD Group_T1 (%)			aGVHD Group_T2 (%)				N = Percentage of CD45+ cells (%)
cluster_22	0.02	0.22	0.8	1.92	0.06	0.02	0.38	0.57	0.36	0.02	16	1.18	2.74	13.04	4.52	6.54
cluster_23	0	0.04	0	0.12	0.02	0	0.06	0	0	0	1.5	0.14	1.02	1.5	0.06	0.22
cluster_24	0	0	0	0.04	0	0	0.06	0	0	0	2.42	0.18	0.22	4.04	0.18	0.14
cluster_25	0	0	0	0.02	0	0.02	0.08	0	0	0	0.4	0.08	0.02	1.04	0	0
cluster_26	0.02	0.12	0.22	7.56	1	0.3	0.08	0	0.28	0.1	6.16	29.86	17.84	5.04	27.76	9.74
cluster_29	0	0.22	0.16	1.4	0	0.02	0.44	0.15	0.82	0	33.56	10.72	19.12	7.62	5.46	4.86
cluster_30	0	0.06	0.02	2.02	0.04	0	0.14	0.02	0.04	0.04	9	9.16	39.7	16.16	6.86	24.1

## Sheet: Supplementary Figure 3a
Conc（pg/ml）	56.25	112.5	225	450	900	1800
Absorbtion (450 nm)	0.072	0.197	0.344	0.604	1.076	2.107
	0.068	0.197	0.371	0.583	1.075	2.114
	0.07	0.197	0.357	0.593	1.075	2.11

## Sheet: Supplementary Figure 3b
Patient ID	No. 132	No.133	No.144	No.145
HTLV-1 antigen concentrations (μg/mL)	0.256058	0.166933	9.05706	11.9714
	0.247545	0.160611	10.5974	12.1894
	0.251802	0.163772	8.47938	12.8726
			8.89735	12.9032
				11.6767
				11.9226
